# Supplementary material for: Culture Strategy Determines the Differentiation Status of Sweat Gland Cells
Source: Cells. 2025 Oct 21;14(20):1643. doi: 10.3390/cells14201643 (PMC12563307; doi:10.3390/cells14201643)
Supplement: Supplementary file 1 [file cells-14-01643-s001.zip]

Archive with 1 entries (1 files):
- cells-3872423-supplementary.pdf
